# Supplementary material for: Orchestrating Asymmetric Expression: Mechanisms behind Xist Regulation
Source: Epigenomes. 2024 Feb 1;8(1):6. doi: 10.3390/epigenomes8010006 (PMC10885031; doi:10.3390/epigenomes8010006)
Supplement: Supplementary file 1 [file epigenomes-08-00006-s001.zip]

Archive with 1 entries (1 files):
- epigenomes-2809751-supplementary.pdf
